# Supplementary material for: Isolation and characterization of a novel S1-gene insertion porcine epidemic diarrhea virus with low pathogenicity in newborn piglets
Source: Virulence. 2024 Sep 16;15(1):2397512. doi: 10.1080/21505594.2024.2397512 (PMC11407387; doi:10.1080/21505594.2024.2397512)
Supplement: Table S1 Information on the 202 PEDV reference strains used to construct the complete genome phylogenetic tree.xlsx [file KVIR_A_2397512_SM0850.xlsx]

## Sheet: PEDV strains
Information on the 202 PEDV reference strains used to construct the complete genome phylogenetic tree.
No.	PEDV Strains	Accession No.
1	CH/XC/2020	OM393722.1
2	CH/HLJBQL/2022	OM914738.1
3	HeN170821	MK862249.1
4	CH/GX/PEDV/2473/2019	MZ364316.1
5	CH/2018	MZ977202.1
6	MT787025.1	MT787025.1
7	XM1-2	KX812523.1
8	CHHN2016	MZ380292.1
9	JSCZ1601	KY070587.1
10	ZJ15XS0101-P120	MK409659.1
11	ZJ15XS0101_P1	KX550281.1
12	HK2021	OL762457.1
13	SXSL	MZ241108.1
14	SC2021	OL411879.1
15	SDLY2020	OL762458.1
16	CH/HLJJS/2022	ON968723.1
17	SD2021	OL762459.1
18	JX2020	OL762460.1
19	SNJ-P	MK702008.1
20	CH/TP-2-2/2018	MK140811.1
21	ZJ/ZX2018-C10	MK250953.1
22	CH/SCGA/2017	MH061336.1
23	V7-HB2018	MK138516.1
24	CH/JXJA/2017	MF375374.1
25	CH/HNKF/2020	OL446966.1
26	TRS2021	OL762461.1
27	SD2020	OL762456.1
28	SDTA13-2020	OP245917.1
29	NH-TA2020	ON155919.1
30	CH/HNYF/14	KP890336.1
31	CH/ZMDZY/11	KC196276.1
32	NW8	MF782687.1
33	ZL29	KU847996.1
34	CT_P10	MN114121.1
35	USA/Indiana12.83/2013	KJ645635.1
36	15V010/BEL/2015	KR003452.1
37	SLO/JH-11/2015	KU297956.1
38	6220	MZ313557.1
39	FR/001/2014	KR011756.1
40	1842/2016_ITA	KY111278.1
41	S236	MH593900.1
42	FR2019001	MN056942.1
43	44176/1	MZ325487.1
44	HUN/5031/2016	KX289955.1
45	25364/2	MZ268115.1
46	SLOreBAS-1/2015	KY019623.1
47	CH/HNZZ47/2016	KX981440.1
48	C3-HB2017	MF807951.1
49	CH/HNAY/2015	KR809885.1
50	CH/HNXX/2016	MT338517.1
51	CH-HNKF-16	KY649107.1
52	CH/JSXZ/2015	MT625963.1
53	HB2018	MT166307.1
54	CH/HNLH/2015	KT199103.1
55	FJzz1	MK288006.1
56	YC2014	KU252649.1
57	CH/GX/2015/750A	KY793536.1
58	CH/GDZH02/1401	KR153325.1
59	CH/GDZHDM/1401	KR153326.1
60	CH/GDZHDM/1401	KX016034.1
61	SDSX16	MH117940.1
62	SD2014	KX064280.1
63	PEDV-Hjms	KY007139.1
64	CH/GDZQ/2014	KM242131.1
65	AH2012	KC210145.1
66	CH-SD01	KU380331.1
67	PEDV/UG/Canada/Ontario/2014	MZ803010.1
68	NPL-PEDv/2013/p10.1	KM052365.1
69	NPL-PEDv/2013/P10	KJ778616.1
70	Porcine epidemic diarrhea virus	MT659926.1
71	13-019349	KF267450.1
72	PEDV/USA/Texas134/2015	KU982966.1
73	COL/Cundinamarca/2014	KU569509.1
74	USA/Colorado/2013	KF272920.1
75	OH10123-14	KP641661.1
76	USA/OK10240-8/2017	MG334555.1
77	EdoMex/103/2018	MT490315.1
78	PEDV/MEX/QRO/02/2017	MH013466.1
79	Ukraine/Poltava01/2014	KP403954.1
80	USA/NC/2013/35140	KM975735.1
81	PEDV/USA/Minnesota188/2014	KM077139.1
82	MF373643.1	MF373643.1
83	USA/Minnesota94/2013	KJ645686.1
84	NPL-PEDv/2013	KJ778615.1
85	Hawaii/39249/2014	KP688354.1
86	USA/2014/IL/20697_P7	KT591944.1
87	USA/IL20697/2014_Passage_5	KT860508.1
88	COL/Antioquia00265/2015	MK071619.1
89	OH851	KJ399978.1
90	S12	MH891584.1
91	KNU-1904	MN971595.1
92	KNU-1808	MN816181.1
93	KNU-1909	MN844888.1
94	GDS10	MH107321.1
95	PC273/O	MG837058.1
96	KNU-141112-S_DEL2	KY825240.1
97	KNU-141112-S_DEL5	KY825242.1
98	KNU-1305	KJ662670.1
99	KNU-1710	MH052689.1
100	NB1	MF281416.1
101	K14JB01	KJ623926.1
102	PC22A-P20	KU893862.1
103	TC_PC22A-P10	KM392224.1
104	PC22A-P95-13	KU893869.1
105	PC22A-P140.BI	KX580958.1
106	PC22A	KX683006.1
107	PC22A	KY499262.1
108	PC22A-P3	KU893861.1
109	PC21A	KR078299.1
110	OH15962	KJ584361.1
111	USA/Ohio249/2014	KR265840.1
112	SF4017	MK558089.1
113	KNU-1815	MK032689.1
114	KNU-1830	MK482397.1
115	PT-P96	KY929406.1
116	OH1414	KJ408801.1
117	ON-018	KM189367.2
118	USA/Iowa/16465/2013	KF452322.1
119	TC-PC177	KY499261.1
120	PC177	KR078300.1
121	USA/Iowa/18984/2013	KF804028.1
122	MN	KF468752.1
123	USA/KS/2013	KJ184549.1
124	ISU13-19338E	KF650370.1
125	PEDV YZ	MK841495.1
126	MSCH	MT683617.1
127	PEDV-1C	KM609203.1
128	SX-WH	MN594506.1
129	CHYJ130330	KJ020932.1
130	ZJU/G2/2013	KU558701.1
131	JS-2013	MH910099.1
132	LNCT2	KT323980.1
133	BJ-2011-C	KX066126.1
134	CH/BJ9/2015	MG546687.1
135	CH/SCCD/2014	KU975389.1
136	LZW	KJ777677.1
137	BJ-2011-1	JN825712.1
138	NW17	MF782686.1
139	PEDV-14	KM609207.1
140	CH/JX-2/2013	KJ526096.1
141	CH/JX-1/2013	KF760557.2
142	SHQP/YM/2013	KJ196348.1
143	GD/HZ/2016	OP191700.1
144	CH/ZJCX-1/2012	KF840537.1
145	GD-B	JX088695.1
146	GDS05	MH726362.1
147	YJH/2015	MT646162.1
148	CH/HLJ/18	MW561264.1
149	CH/FJZZ-9/2012	KC140102.1
150	CH/FJND-3/2011	JQ282909.1
151	HUA-14PED96	KT941120.1
152	YN150	MZ581326.1
153	YN17	MZ604716.1
154	LC	JX489155.1
155	AJ1102	JX188454.1
156	YN1	KT021227.1
157	CH/YNKM-8/2013	KF761675.1
158	CHSD2014	KX791060.1
159	XY2013	KR818832.1
160	ZJCZ4	JX524137.1
161	CHGD-01	JX261936.1
162	LW/L	MK392335.1
163	GDS01	KM089829.1
164	FJ2011	MH708895.1
165	CH/GDGZ/2012	KF384500.1
166	JX2020	MW386982.1
167	GD-A	JX112709.1
168	AH2012/12	KU646831.1
169	GD-1	JX647847.1
170	JS-A	MH748550.1
171	AJ1102(F12)	MK584552.1
172	JS-B	ON649885.1
173	GD-XL-2019	MN759311.1
174	virulent_DR13	JQ023161.1
175	CH/S	JN547228.1
176	KUPE21	MF737355.1
177	Italy/7239/2009	KR061458.1
178	shxx1902	MT303066.1
179	85-7-A40	KY486713.1
180	85-7	KX839246.1
181	SM98	GU937797.1
182	CHM2013	KM887144.1
183	CV777	AF353511.1
184	LZC	EF185992.1
185	CN/Liaoning25/2018	MK796238.1
186	Ah2016f2	MN486588.1
187	JS2008	KC109141.1
188	CN19	OM814174.1
189	AH-M	KJ158152.1
190	Porcine epidemic diarrhea virus	MT843280.1
191	SQ2014	KP728470.1
192	SD-M	JX560761.1
193	AH-2018-HF1	MN315264.1
194	Porcine epidemic diarrhea virus	KC189944.1
195	PPC_14	MG781192.1
196	JS-2020-12	MZ540767.1
197	JSLS-1/2015	KX534205.1
198	CH/SX/2015	MT783684.1
199	CV777	KT323979.1
200	SD2019	MZ596343.1
201	HLJ	MN644470.1
202	HLJBY	KP403802.1
