# Supplementary material for: Isolation and characterization of a novel S1-gene insertion porcine epidemic diarrhea virus with low pathogenicity in newborn piglets
Source: Virulence. 2024 Sep 16;15(1):2397512. doi: 10.1080/21505594.2024.2397512 (PMC11407387; doi:10.1080/21505594.2024.2397512)
Supplement: Table S2 nformation on the 365 PEDV reference strains used to construct the S gene phylogenetic tree.xlsx [file KVIR_A_2397512_SM0844.xlsx]

## Sheet: PEDV strains
Information on the 1267 PEDV reference strains used to S1 protein divergence analysis
No.	PEDV Strains	Accession No.
1	CH/XC/2020	OM393722.1
2	CH/HLJBQL/2022	OM914738.1
3	HeN170821	MK862249.1
4	CH/GX/PEDV/2473/2019	MZ364316.1
5	CH/2018	MZ977202.1
6	MT787025.1	MT787025.1
7	XM1-2	KX812523.1
8	CHHN2016	MZ380292.1
9	JSCZ1601	KY070587.1
10	ZJ15XS0101-P120	MK409659.1
11	ZJ15XS0101_P1	KX550281.1
12	HK2021	OL762457.1
13	SXSL	MZ241108.1
14	SC2021	OL411879.1
15	SDLY2020	OL762458.1
16	CH/HLJJS/2022	ON968723.1
17	SD2021	OL762459.1
18	JX2020	OL762460.1
19	SNJ-P	MK702008.1
20	CH/TP-2-2/2018	MK140811.1
21	ZJ/ZX2018-C10	MK250953.1
22	CH/SCGA/2017	MH061336.1
23	V7-HB2018	MK138516.1
24	CH/JXJA/2017	MF375374.1
25	CH/HNKF/2020	OL446966.1
26	TRS2021	OL762461.1
27	SD2020	OL762456.1
28	SDTA13-2020	OP245917.1
29	NH-TA2020	ON155919.1
30	CH/HNYF/14	KP890336.1
31	CH/ZMDZY/11	KC196276.1
32	NW8	MF782687.1
33	ZL29	KU847996.1
34	CT_P10	MN114121.1
35	USA/Indiana12.83/2013	KJ645635.1
36	15V010/BEL/2015	KR003452.1
37	SLO/JH-11/2015	KU297956.1
38	6220	MZ313557.1
39	FR/001/2014	KR011756.1
40	1842/2016_ITA	KY111278.1
41	S236	MH593900.1
42	FR2019001	MN056942.1
43	44176/1	MZ325487.1
44	HUN/5031/2016	KX289955.1
45	25364/2	MZ268115.1
46	SLOreBAS-1/2015	KY019623.1
47	CH/HNZZ47/2016	KX981440.1
48	C3-HB2017	MF807951.1
49	CH/HNAY/2015	KR809885.1
50	CH/HNXX/2016	MT338517.1
51	CH-HNKF-16	KY649107.1
52	CH/JSXZ/2015	MT625963.1
53	HB2018	MT166307.1
54	CH/HNLH/2015	KT199103.1
55	FJzz1	MK288006.1
56	YC2014	KU252649.1
57	CH/GX/2015/750A	KY793536.1
58	CH/GDZH02/1401	KR153325.1
59	CH/GDZHDM/1401	KR153326.1
60	CH/GDZHDM/1401	KX016034.1
61	SDSX16	MH117940.1
62	SD2014	KX064280.1
63	PEDV-Hjms	KY007139.1
64	CH/GDZQ/2014	KM242131.1
65	AH2012	KC210145.1
66	CH-SD01	KU380331.1
67	PEDV/UG/Canada/Ontario/2014	MZ803010.1
68	NPL-PEDv/2013/p10.1	KM052365.1
69	NPL-PEDv/2013/P10	KJ778616.1
70	Porcine epidemic diarrhea virus	MT659926.1
71	13-019349	KF267450.1
72	PEDV/USA/Texas134/2015	KU982966.1
73	COL/Cundinamarca/2014	KU569509.1
74	USA/Colorado/2013	KF272920.1
75	OH10123-14	KP641661.1
76	USA/OK10240-8/2017	MG334555.1
77	EdoMex/103/2018	MT490315.1
78	PEDV/MEX/QRO/02/2017	MH013466.1
79	Ukraine/Poltava01/2014	KP403954.1
80	USA/NC/2013/35140	KM975735.1
81	PEDV/USA/Minnesota188/2014	KM077139.1
82	MF373643.1	MF373643.1
83	USA/Minnesota94/2013	KJ645686.1
84	NPL-PEDv/2013	KJ778615.1
85	Hawaii/39249/2014	KP688354.1
86	USA/2014/IL/20697_P7	KT591944.1
87	USA/IL20697/2014_Passage_5	KT860508.1
88	COL/Antioquia00265/2015	MK071619.1
89	OH851	KJ399978.1
90	S12	MH891584.1
91	KNU-1904	MN971595.1
92	KNU-1808	MN816181.1
93	KNU-1909	MN844888.1
94	GDS10	MH107321.1
95	PC273/O	MG837058.1
96	KNU-141112-S_DEL2	KY825240.1
97	KNU-141112-S_DEL5	KY825242.1
98	KNU-1305	KJ662670.1
99	KNU-1710	MH052689.1
100	NB1	MF281416.1
101	K14JB01	KJ623926.1
102	PC22A-P20	KU893862.1
103	TC_PC22A-P10	KM392224.1
104	PC22A-P95-13	KU893869.1
105	PC22A-P140.BI	KX580958.1
106	PC22A	KX683006.1
107	PC22A	KY499262.1
108	PC22A-P3	KU893861.1
109	PC21A	KR078299.1
110	OH15962	KJ584361.1
111	USA/Ohio249/2014	KR265840.1
112	SF4017	MK558089.1
113	KNU-1815	MK032689.1
114	KNU-1830	MK482397.1
115	PT-P96	KY929406.1
116	OH1414	KJ408801.1
117	ON-018	KM189367.2
118	USA/Iowa/16465/2013	KF452322.1
119	TC-PC177	KY499261.1
120	PC177	KR078300.1
121	USA/Iowa/18984/2013	KF804028.1
122	MN	KF468752.1
123	USA/KS/2013	KJ184549.1
124	ISU13-19338E	KF650370.1
125	PEDV YZ	MK841495.1
126	MSCH	MT683617.1
127	PEDV-1C	KM609203.1
128	SX-WH	MN594506.1
129	CHYJ130330	KJ020932.1
130	ZJU/G2/2013	KU558701.1
131	JS-2013	MH910099.1
132	LNCT2	KT323980.1
133	BJ-2011-C	KX066126.1
134	CH/BJ9/2015	MG546687.1
135	CH/SCCD/2014	KU975389.1
136	LZW	KJ777677.1
137	BJ-2011-1	JN825712.1
138	NW17	MF782686.1
139	PEDV-14	KM609207.1
140	CH/JX-2/2013	KJ526096.1
141	CH/JX-1/2013	KF760557.2
142	SHQP/YM/2013	KJ196348.1
143	GD/HZ/2016	OP191700.1
144	CH/ZJCX-1/2012	KF840537.1
145	GD-B	JX088695.1
146	GDS05	MH726362.1
147	YJH/2015	MT646162.1
148	CH/HLJ/18	MW561264.1
149	CH/FJZZ-9/2012	KC140102.1
150	CH/FJND-3/2011	JQ282909.1
151	HUA-14PED96	KT941120.1
152	YN150	MZ581326.1
153	YN17	MZ604716.1
154	LC	JX489155.1
155	AJ1102	JX188454.1
156	YN1	KT021227.1
157	CH/YNKM-8/2013	KF761675.1
158	CHSD2014	KX791060.1
159	XY2013	KR818832.1
160	ZJCZ4	JX524137.1
161	CHGD-01	JX261936.1
162	LW/L	MK392335.1
163	GDS01	KM089829.1
164	FJ2011	MH708895.1
165	CH/GDGZ/2012	KF384500.1
166	JX2020	MW386982.1
167	GD-A	JX112709.1
168	AH2012/12	KU646831.1
169	GD-1	JX647847.1
170	JS-A	MH748550.1
171	AJ1102(F12)	MK584552.1
172	JS-B	ON649885.1
173	GD-XL-2019	MN759311.1
174	virulent_DR13	JQ023161.1
175	CH/S	JN547228.1
176	KUPE21	MF737355.1
177	Italy/7239/2009	KR061458.1
178	shxx1902	MT303066.1
179	85-7-A40	KY486713.1
180	85-7	KX839246.1
181	SM98	GU937797.1
182	CHM2013	KM887144.1
183	CV777	AF353511.1
184	LZC	EF185992.1
185	CN/Liaoning25/2018	MK796238.1
186	Ah2016f2	MN486588.1
187	JS2008	KC109141.1
188	CN19	OM814174.1
189	AH-M	KJ158152.1
190	Porcine epidemic diarrhea virus	MT843280.1
191	SQ2014	KP728470.1
192	SD-M	JX560761.1
193	AH-2018-HF1	MN315264.1
194	Porcine epidemic diarrhea virus	KC189944.1
195	PPC_14	MG781192.1
196	JS-2020-12	MZ540767.1
197	JSLS-1/2015	KX534205.1
198	CH/SX/2015	MT783684.1
199	CV777	KT323979.1
200	SD2019	MZ596343.1
201	HLJ	MN644470.1
202	HLJBY	KP403802.1

## Sheet: PEDV S genes
nformation on the 365 PEDV reference strains used to construct the S gene phylogenetic tree
No.	PEDV Strains	Accession No.
1	C3-HB2017	MF807951.1
2	CH-SDZC-2015	KU133269.1
3	CH-SD01	KU380331.1
4	CH/SCCD/2014	KU975389.1
5	CH-SCYA-2-2014	KU975423.1
6	AH2012/12	KU646831.1
7	CH-HNAY-14.7	KT989366.1
8	CH/GDZHDM/1401	KR153326.1
9	DF1	KU237214.1
10	YC2014	KU252649.1
11	GZGL	KX073607.1
12	SD2014	KX064280.1
13	PEDV/USA/Texas134/2015	KU982966.1
14	ZJU/G2/2013	KU558701.1
15	UU	KU985229.1
16	JSLS-1/2015	KX534205.1
17	QIAP1401	KX793713.1
18	ZL29	KU847996.1
19	BJ-2011-C	KX066126.1
20	DR13	DQ462404.2
21	SLOreBAS-1/2015	KY019623.1
22	CH/HNZZ47/2016	KX981440.1
23	AHCZ-2	KU743294.1
24	JSCZ1601	KY070587.1
25	KB2013-4	KX580953.1
26	ZJ15XS0101_P1	KX550281.1
27	XM1-2	KX812523.1
28	PXX08-SPF-020801A	KY000559.1
29	CHSD2014	KX791060.1
30	PEDV_1842/2016_ITA	KY111278.1
31	Porcine_epidemic_diarrhea_virus	DQ985739.1
32	PXX08-SPF-020802A	KY828922.1
33	CH/GDZHDM/1401	KX016034.1
34	TC-PC177	KY499261.1
35	PC22A	KX683006.1
36	CH/GX/2015/750A	KY793536.1
37	SDSX16	KY679906.1
38	CH_hubei_2016	KY928065.1
39	PT-P96	KY929406.1
40	ZMD12S	KY211075.1
41	KNU-141112-S_DEL2	KY825240.1
42	KNU-141112-S_DEL5	KY825242.1
43	HUN/5031/2016	KX289955.1
44	CZ2015	KY381581.1
45	LZC_from_China	EF185992.1
46	CH/JLDH/2016	MF346935.1
47	PEDV-SX	KY420075.1
48	VN97/HN/2013	KX982561.1
49	VN385/TB/2014	KX982572.1
50	VN-K2/HY/2015	KX982573.1
51	HBJM1	KY775035.1
52	HUA-M17	KX708894.1
53	CH/HNXJ/2016	MF152596.1
54	KUPE21	MF737355.1
55	CH/SXYL/2016	MF462814.1
56	PEDV-Hjms	KY007139.1
57	14JM-01	KY619734.1
58	DE1151-16	KY305287.1
59	LNfx1/2014	KY075782.1
60	NW17	MF782686.1
61	NW8	MF782687.1
62	YnP1	MG334002.1
63	BT3	MG373530.1
64	PEDV/MEX/VER/01/2014	KY828991.1
65	CH/JXJA/2017	MF375374.1
66	CH-HNKF-16	KY649107.1
67	Porcine_epidemic_diarrhea_virus	MF373643.1
68	PEDV_GER_L00901-V215_1978	LT897799.1
69	USA/OK10240-8/2017	MG334555.1
70	CHN/SH-2016-4/2016	MG837012.1
71	PED-JS-2015-12-2	MF038003.1
72	PEDV/MEX/QRO/02/2017	MH013466.1
73	CV777	AF353511.1
74	HLJ	MG820029.1
75	NB1	MF281416.1
76	KNU-1710	MH052689.1
77	KNU-1701	MH052680.1
78	PC273/O	MG837058.1
79	NL/GD001/2015	MF974246.1
80	CH-AHBB-1-2016	MG020538.1
81	H11-SD2017	MH708243.1
82	JSNJ1602	MG198632.1
83	SHHC2016	MG198670.1
84	Porcine_epidemic_diarrhea_virus	MG602712.1
85	FJ2011	MH708895.1
86	PED-JS-2017-07-2	MG706118.1
87	CH/BJ9/2015	MG546687.1
88	QY2016	MH244927.1
89	GDgh	MG983755.1
90	HM2017	MH003891.1
91	CH/HNHB/2016	MK111632.1
92	CH/HNXX/2016	MK124712.1
93	CH/SCMZ/2017	MH053412.1
94	CH/SCGA/2017	MH061336.1
95	CH/GZJP/2017	MH593138.1
96	CH/SCJY710/2018	MH678638.1
97	CH/HBXT/2018	MH816969.1
98	JSX2014/ATT	MH056657.1
99	CH/HBTS/2017	MH581489.1
100	PEDV_JS-A	MH748550.1
101	ZJ/ZX2018-C10	MK250953.1
102	S236	MH593900.1
103	KNU-1801	MH243313.1
104	LW/L	MK392335.1
105	KNU-1815	MK032689.1
106	V7-HB2018	MK138516.1
107	HB2016-1	MH893764.1
108	CH/TP/2-2/2018	MH593890.1
109	A1-HB2016	MH991825.1
110	GDS05	MH726362.1
111	CH/HNXC	MK093253.1
112	G2	MK138353.1
113	CN/Liaoning25/2018	MK796238.1
114	KNU-1830	MK482397.1
115	PEDV_YZ	MK841495.1
116	BP-2016	LC496368.1
117	HUA-PED176	MK435385.1
118	ZJ15XS0101-P120	MK409659.1
119	M13-SX2017	MK533000.1
120	SWUN2/CH/SCXC/2018	MK592416.1
121	SF4017	MK558089.1
122	HM2017	MK690502.1
123	NL/GD006/2018	MK648473.1
124	CH/SCXC/2018	MK598821.1
125	Porcine_epidemic_diarrhea_virus	MK628688.1
126	G2-HE2017	MK644601.1
127	JN1806-31	MK656507.1
128	CH/HNZK/201709	MK726310.1
129	TW/Changhua1210/2018	MK673514.1
130	swun-18-CH-SCLS-2019	MK820037.1
131	SNJ-P	MK702008.1
132	HeN170821	MK862249.1
133	CH-SX-YCDZ	MN721360.1
134	COL/Antioquia00265/2015	MK071619.1
135	CH/SCQL-2/2018	MN617867.1
136	SDSX16-P10	MN241452.1
137	FR2019001	MN056942.1
138	CT	MK539948.2
139	AH-2018-HF1	MN315264.1
140	Ah2016f2	MN486588.1
141	PEDv/MEX/PUE/LI-DMZC0/2015	MN091345.1
142	E14-69	MK458298.1
143	SWUN-C6-CH-SCYA-2019	MN161584.1
144	CH-HNAY-2017	MN893407.1
145	CH/SCXM/2019	MN213154.1
146	GDgz15-1	MN368666.1
147	HN-JY/2018	MN412557.1
148	SHpd/2012	MN508818.1
149	PEDV-1556-Valencia-Requena	MN692763.1
150	GD-XL-2019	MN759311.1
151	HLJ	MN644470.1
152	HN/HX/2019	MT090137.1
153	_Porcine_epidemic_diarrhea_virus	MT843280.1
154	KNU-1904	MN971595.1
155	CNUP1F-2019	MN725088.1
156	KNU-1808	MN816181.1
157	HB2018	MT166307.1
158	SHXX1902	MN841671.1
159	KNU-1909	MN844888.1
160	shxx1902	MT303066.1
161	CH/SCLS-2/2019	MT683905.1
162	PEDV/Pig-wt/ESP/Calaf-1/2014	MT602520.1
163	CH/QD/2018	MT031818.1
164	IBT-VN	MT198679.1
165	CH/SCNC-1/2020	MW398867.1
166	CH/SCMY-3/2020	MW398868.1
167	EdoMex/103/2018	MT490315.1
168	5-17-O	MW165327.1
169	SP-VC3	MW251343.1
170	MSCH	MT683617.1
171	GDsg01	MW478760.1
172	TJLT-2018	MT294135.1
173	Porcine_epidemic_diarrhea_virus	AF500215.1
174	CH/JSXZ/2015	MT625963.1
175	YJH/2015	MT646162.1
176	Porcine_epidemic_diarrhea_virus	MT659926.1
177	25364/2	MZ268115.1
178	6220	MZ313557.1
179	44176/1	MZ325487.1
180	SD2019	MZ596343.1
181	25364/1	MZ216021.1
182	PEDV/UG/Canada/Ontario/2014	MZ803010.1
183	PEDV_CH/SX/2016	MT787025.1
184	CH/SDJN/07/2020	MZ161089.1
185	YN150	MZ581326.1
186	XJ1904-34	OK642747.1
187	CH/HLJ/18	MW561264.1
188	JX2020	MW386982.1
189	PEDV_HM	MZ342899.1
190	PEDV_HK2021	OL762457.1
191	PEDV_SD2021	OL762459.1
192	PEDV_JX2020	OL762460.1
193	PEDV_TRS2021	OL762461.1
194	CH/SCNJ-1/2020	MW145535.1
195	SCGYSWUN02	OL944723.1
196	SC2021	OL411879.1
197	PEDV/CH/XC/2020	OM393722.1
198	TW/PT05/2020	OM863565.1
199	CH-GXNN-1-2018	MZ669834.1
200	CN19	OM814174.1
201	CH/SCDZ-1/2020	MW452940.1
202	CH/HNKF-01/2020	MZ570133.1
203	YN17	MZ604716.1
204	CH/HLJJS/2022	ON968723.1
205	CH/HLJBQL/2022	OM914738.1
206	JS-B	ON649885.1
207	NH-TA2020	ON155919.1
208	PEDV/S001	OM201221.1
209	HN2021	OK584017.1
210	ZJC/2017	MW826599.1
211	SXSL	MZ241108.1
212	HT/2017_P150	MW915437.1
213	PEDV_GD/HZ/2016	OP191700.1
214	CHHN2016	MZ380292.1
215	CH/GX/PEDV/2473/2019	MZ364316.1
216	CH-HNNY-02	MZ740472.1
217	HN_VN	MZ787937.1
218	CH/GX1/F-1/2020	OL657165.1
219	NH-TA2020	ON168803.1
220	CH/2018	MZ977202.1
221	CMMZH2110	OL347994.1
222	SDTA13-2020	OP245917.1
223	GNU-2201	OP186873.1
224	CH-GSWW-2019	OL907259.1
225	KNU-0801	GU180142.1
226	Chinju99	AY167585.1
227	CH/S	JN547228.1
228	CH/FJND-3/2011	JN381492.1
229	CNU-091222-01	JN184634.1
230	CHGD-01	JN980698.1
231	CH/KF/11	JQ257005.1
232	virulent_DR13	JQ023161.1
233	HuN	JQ517274.1
234	CH/AY/11	JQ627653.1
235	CH1	JQ239429.1
236	CH9-FJ	JQ979287.1
237	CH/GXNN/2012	JX018179.1
238	CH/FJXM-1/2012	JX070671.1
239	GD-B	JX088695.1
240	GD-A	JX112709.1
241	HBMC2012	JX163294.1
242	AJ1102	JX188454.1
243	FQ/FJ/2012	JX258672.1
244	CH-HKC-08-2011	JX242462.1
245	CHGD-01	JX261936.1
246	HLJ-2012	JX512907.1
247	BJ-2011-3	JX435298.1
248	LC	JX489155.1
249	ZJCZ4	JX524137.1
250	CH/CY/12	JX501317.1
251	GD-1	JX647847.1
252	SD-M	JX560761.1
253	CH/ZMDZY/11	KC196276.1
254	JS2008	KC109141.1
255	FJZZ1-2011	KC242897.1
256	AH2012	KC210145.1
257	CH/FJZZ-9/2012	KC140102.1
258	JS-2004-2	AY653204.1
259	Porcine_epidemic_diarrhea_virus	KC189944.1
260	USA/Colorado/2013	KF272920.1
261	CH-DLC-01-2013	KC787537.1
262	CH-SBC-03-2013	KC787542.1
263	CH/GDGZ/2012	KF384500.1
264	13-019349	KF267450.1
265	AS01	KC879275.1
266	JY5C	KF177254.1
267	HZXS-1	KF294254.1
268	MN	KF468752.1
269	XS2013	KF468755.1
270	ISU13-19338E	KF650370.1
271	USA/Iowa/18984/2013	KF804028.1
272	GDFS/2011	KF546800.1
273	GXLZ/2013	KF601195.1
274	YNKM/2012	KF577730.1
275	NPPED2008_2	KC764952.1
276	4-5RW-VCF0712	KF724935.1
277	USA/Iowa/16465/2013	KF452322.1
278	GD120330	KF738258.1
279	CH/YNKM-8/2013	KF761675.1
280	AH-M	KJ158152.1
281	KPEDV-9	KF898124.1
282	OH851	KJ399978.1
283	CHYJ130330	KJ020932.1
284	OH1414	KJ408801.1
285	SHQP/YM/2013	KJ196348.1
286	KUIDL-PED-2014-007	KJ588062.1
287	KNU-1301	KJ451036.1
288	K14JB01	KJ623926.1
289	K13JA12-1	KJ539151.1
290	NPL-PEDv/2013	KJ778615.1
291	OH15962	KJ584361.1
292	FJ-ZP_2013	KJ646578.1
293	NJ	KJ642641.1
294	USA/Indiana12.83/2013	KJ645635.1
295	USA/Minnesota94/2013	KJ645686.1
296	KNU-1305	KJ662670.1
297	CH/ZJCX-1/2012	KF840537.1
298	CH/JSZL-S2/2013	KF840561.1
299	KNU-1409-1	KJ741221.1
300	LZW_isolate_FGE_20140427	KJ777677.1
301	ON-007	KM189366.1
302	SK-030	KM196109.1
303	PEDV/USA/Minnesota188/2014	KM077139.1
304	NPL-PEDv/2013/p10.1	KM052365.1
305	USA/KS/2013	KJ184549.1
306	ON-018	KM189367.2
307	KPV1401	KM108348.1
308	CH/GDZQ/2014	KM242131.1
309	XJ-DB2	KM287429.1
310	LS1401	KM406178.1
311	CH/JX-2/2013	KJ526096.1
312	SM98-5P	KJ857455.1
313	K14JJ02	KM924403.1
314	HUA-PED45	KP455313.1
315	PEDV-1C	KM609203.1
316	PEDV-14	KM609207.1
317	SC1402	KP162057.1
318	TW-Chiayi-24	KP276244.1
319	15V010/BEL/2015	KR003452.1
320	FR/001/2014	KR011756.1
321	GDS01	KM089829.1
322	HLJBY	KP403802.1
323	CH-GGC-01-2015	KR296663.1
324	Hawaii/39249/2014	KP688354.1
325	GD1	KP698751.1
326	USA/NC/2013/35140	KM975735.1
327	SQ2014	KP728470.1
328	PC21A	KR078299.1
329	PC177	KR078300.1
330	KNU-141112	KR873431.1
331	HB-HA2015	KT266578.1
332	NL/GD001/2014	KR011121.1
333	CH/HNAY/2015	KR809885.1
334	CH/GD-01/2012	KP870113.1
335	CH/HNYF/14	KP890336.1
336	PEDV2-S-5	KT313036.1
337	CH-ZWC-09-2014	KP399601.1
338	25-10_2015_AUT	KT206204.1
339	CH/HNQX-3/14	KR095279.1
340	HN1303	KR080551.1
341	CH/NMG/BT	KR233256.1
342	CH/NMG/CF	KR514318.1
343	CH/NMG/HHHT	KR514320.1
344	CH/NMG/WLCB	KR514323.1
345	Ukraine/Poltava01/2014	KP403954.1
346	SC-ZY-1	KR732651.1
347	XY2013	KR818832.1
348	2015/P10	KP861982.1
349	BM3	KP995065.1
350	YN1	KT021227.1
351	OH10123-14	KP641661.1
352	CH/HNLH/2015	KT199103.1
353	RPI/PED03	KT357507.1
354	HUA-14PED96	KT941120.1
355	Italy/7239/2009	KR061458.1
356	CV777	KT323979.1
357	LNCT2	KT323980.1
358	ECUADOR/Cotopaxi/2014	KT336490.1
359	SLO/JH-11/2015	KU297956.1
360	CH-STNG-2014	KT388409.1
361	CZ2014	KT428878.1
362	COL/Cundinamarca/2014	KU569509.1
363	USA/2014/IL/20697_P7	KT591944.1
364	USA/IL20697/2014	KT860508.1
365	JKa-295/fSde194Co25	KU363121.1
